# Supplementary material for: Assessment of the predictive capacity of a physiologically based kinetic model using a read-across approach
Source: Comput Toxicol. 2021 May;18:100159. doi: 10.1016/j.comtox.2021.100159 (PMC8130669; doi:10.1016/j.comtox.2021.100159)
Supplement: Supplementary data 2 [file mmc2.xlsx]

## Sheet: alkenylbenzenes
Data matrix illustrating physico-chemical and ADME properties of alkenyl benzenes
Chemical ID		Member 1	Member 2	Member 3	Member 4	Member 5	Member 6	Member 7	Member 8	Member 9	Member 10	Member 11
CAS		140-67-0	93-15-2	487-11-6	94-59-7	607-91-0	523-80-8	120-58-1	4180-23-8	97-53-0	93-16-3	300-57-2
Name		Estragole	Methyl eugenol	Elemicin	Safrole	Myristicin	Apiol	Isosafrole	Anethole	Eugenol	Methyl isoeugenol	Allyl benzene
Structure
Tanimoto index (OECD QSAR Toolbox)		0.7	Target chemical	0.8	0.64	0.66	0.54	0.2	0.21	0.82	0.38	0.5
Potential 1'-hydroxy metabolite (aliphatic C-oxidation); Active metabolite (Experimental or OECD QSAR Toolbox v4.4 mammalian metabolism simulator).
Physico-chemical-ADME parameters	Partition coefficients
	Fat : Blood (PFE)	105	103
	Richly perfused tissues : Blood (PRE)	6.5	6.2
	Slowly perfused tissues : Blood (PSE)	4	3.9
	Liver : Blood (PLE)	6.5	6.2
	Liver : Blood (PLHE) for 1'-hydroxy metabolite	1.6	1.4
	Bioavailability (Lipinski score)	Bioavailable	Bioavailable
	Molecular weight (Da)	148	178	208	162	192	222	162	148	164	178	118
	Water solubility mg/L	178	500
	Water solubility (pred) mg/L	84.6	145	133	76	46.4	27.7
	log Kow (calculated value)	3.5	3	2.9	3.4	3.5	3.6

## Sheet: Frequency
9 fingerprint metrics used - see "Original" sheet
No of times chemical appears in top 5 most similar
Name of Chemical	No times top in 5	Range of similarity values	Average similarity	M. wt.	log P (Predicted EPISUITE)
Elemicin	9	0.48 - 0.9	0.78	208.25	2.9
Estragole	9	0.36 - 0.85	0.66	148.2	3.47
Safrole	7	0.43 - 0.86	0.69	162.18	3.45
Myristicin	7	0.36 - 0.74	0.58	192.21	3.53
Apiol	6	0.31 - 0.64	0.49
Propofol	4	0.46 - 0.78	0.61
Tyrosine	1	0.77	0.77
Styrene	1	0.52	0.52
1,2,4-trimethylbenzene	1	0.44186	0.44186
Methyleugenol	Target			178.23	3.03

## Sheet: Original
Tanimoto	Compound name	SMILEs	Fingerprint type
0.633333	elemicin	COC1=CC(=CC(=C1OC)OC)CC=C	Morgan
0.566667	estragole	COC1=CC=C(C=C1)CC=C	Morgan
0.487179	myristicin	COC1=CC(=CC2=C1OCO2)CC=C	Morgan
0.428571	safrole	C=CCC1=CC2=C(C=C1)OCO2	Morgan
0.4	apiol	COC1=C2C(=C(C(=C1)CC=C)OC)OCO2	Morgan
0.85	estragole	COC1=CC=C(C=C1)CC=C	FeatMorgan
0.85	elemicin	COC1=CC(=CC(=C1OC)OC)CC=C	FeatMorgan
0.772727	safrole	C=CCC1=CC2=C(C=C1)OCO2	FeatMorgan
0.73913	myristicin	COC1=CC(=CC2=C1OCO2)CC=C	FeatMorgan
0.64	apiol	COC1=C2C(=C(C(=C1)CC=C)OC)OCO2	FeatMorgan
0.670103	elemicin	COC1=CC(=CC(=C1OC)OC)CC=C	AtomPair
0.592105	estragole	COC1=CC=C(C=C1)CC=C	AtomPair
0.585366	safrole	C=CCC1=CC2=C(C=C1)OCO2	AtomPair
0.556701	myristicin	COC1=CC(=CC2=C1OCO2)CC=C	AtomPair
0.486726	apiol	COC1=C2C(=C(C(=C1)CC=C)OC)OCO2	AtomPair
0.615385	safrole	C=CCC1=CC2=C(C=C1)OCO2	Torsion
0.482759	elemicin	COC1=CC(=CC(=C1OC)OC)CC=C	Torsion
0.363636	myristicin	COC1=CC(=CC2=C1OCO2)CC=C	Torsion
0.36	estragole	COC1=CC=C(C=C1)CC=C	Torsion
0.305556	apiol	COC1=C2C(=C(C(=C1)CC=C)OC)OCO2	Torsion
0.88	elemicin	COC1=CC(=CC(=C1OC)OC)CC=C	RDKit
0.834507	safrole	C=CCC1=CC2=C(C=C1)OCO2	RDKit
0.718101	myristicin	COC1=CC(=CC2=C1OCO2)CC=C	RDKit
0.632231	estragole	COC1=CC=C(C=C1)CC=C	RDKit
0.553776	apiol	COC1=C2C(=C(C(=C1)CC=C)OC)OCO2	RDKit
0.904762	elemicin	COC1=CC(=CC(=C1OC)OC)CC=C	Avalon
0.7	estragole	COC1=CC=C(C=C1)CC=C	Avalon
0.525	styrene	c1ccccc1C=C	Avalon
0.45614	propofol	Oc1c(cccc1C(C)C)C(C)C	Avalon
0.44186	1,2,4-trimethylbenzene	c1c(C)c(ccc1C)C	Avalon
0.897527	elemicin	COC1=CC(=CC(=C1OC)OC)CC=C	Layered
0.757862	safrole	C=CCC1=CC2=C(C=C1)OCO2	Layered
0.704724	estragole	COC1=CC=C(C=C1)CC=C	Layered
0.680217	myristicin	COC1=CC(=CC2=C1OCO2)CC=C	Layered
0.655172	propofol	Oc1c(cccc1C(C)C)C(C)C	Layered
0.869565	elemicin	COC1=CC(=CC(=C1OC)OC)CC=C	MACCS
0.75	estragole	COC1=CC=C(C=C1)CC=C	MACCS
0.571429	apiol	COC1=C2C(=C(C(=C1)CC=C)OC)OCO2	MACCS
0.565217	propofol	Oc1c(cccc1C(C)C)C(C)C	MACCS
0.545455	myristicin	COC1=CC(=CC2=C1OCO2)CC=C	MACCS
0.855491	safrole	C=CCC1=CC2=C(C=C1)OCO2	Pattern
0.823204	elemicin	COC1=CC(=CC(=C1OC)OC)CC=C	Pattern
0.778524	estragole	COC1=CC=C(C=C1)CC=C	Pattern
0.775956	propofol	Oc1c(cccc1C(C)C)C(C)C	Pattern
0.77095	tyrosine	Oc1ccc(cc1)CC(N)C(O)=O	Pattern
